# Supplementary material for: Structural variant calling: the long and the short of it
Source: Genome Biol. 2019 Nov 20;20:246. doi: 10.1186/s13059-019-1828-7 (PMC6868818; doi:10.1186/s13059-019-1828-7)
Supplement: Supplementary file 1 — Additional file 1: Table S1. [file 13059_2019_1828_MOESM1_ESM.xlsx]

## Sheet: Supp. Table 1
Study_Number	Organism	Sample	Reference	SV_number_short_reads	SV_number_long_reads	SV_type	SV_size_range	Study Reference (PMID/ link)	Study	Keyword	Remarks
1	Human	1000 individuals from Sweden (short reads), 2 of these individuals (long reads)	GRCh37 (short reads), GRCh38 (long reads)	9000	18000	deletions, insertions, duplications, inversions	2 to more than 200 bp (short reads), 50 bp to 10 kbp (long reads)	28832569, 30304863	SweGen: a whole-genome data resource of genetic variability in a cross-section of the Swedish population, De Novo Assembly of Two Swedish Genomes Reveals Missing Segments from the Human GRCh38 Reference and Improves Variant Calling of Population-Scale Sequencing Data	Population	Size range of SV not clear for the short reads study
2	Human	3 parents and child trios (mother, father and child): a Han Chinese (CHS) trio (HG00513, HG00512, HG00514), a Puerto Rican (PUR) trio (HG00732, HG00731, HG00733) and a Yoruban (YRI) Nigerian trio (NA19238, NA19239, NA19240). Parents are part of the 1000 Genomes Project Phase 3, children genomes are sequenced within this study	GRCh38	11000	25000	deletions, insertions, duplications, inversions, complex	50 bp to 3.9 Mbp	https://www.biorxiv.org/content/10.1101/193144v2 (bioRxiv)	Multi-platform discovery of haplotype-resolved structural variation in human genomes	Population	Nomenclature for SV types is unclear.
3	Human	NA12878 sample	GRCh37	6000	15000	deletions, insertions, duplications, inversions	40 bp to more than 650 kbp	29109544	Mapping and phasing of structural variation in patient genomes using nanopore sequencing	Population	SV calls in regions with homopolymers or tandem repeats were filtered out.
4	Human	SK-BR-3 cell line, model for HER2+ breast cancers	GRCh37	4000	17000	deletions, insertions, duplications, inversions, translocations, complex	50 bp to more than 10 kbp	29954844	Complex rearrangements and oncogene amplifications revealed by long-read DNA and RNA sequencing of a breast cancer cell line	Cancer	No
5	Plant	Multiple Arabidopsis thaliana KBS-Mac-74 and Col-0	TAIR10	3000	25000	insertions, deletions, duplications, complex	2 bp to more than 50 kbp	29416032	High contiguity Arabidopsis thaliana genome assembly with a single nanopore flow cell	Arabidopsis	No
6	Plant	Chardonnay cultivar clone FPS 04 Vitis vinifera ssp. Sativa (Char04)	Cabernet Sauvignon (Cab08)	44000	60000	deletions, duplications, inversions, translocations, and mobile elements insertions (+ small indels)	50 bp to more than 20 kbp	https://www.biorxiv.org/content/10.1101/508119v1 (bioRxiv)	Structural variants, clonal propagation, and genome evolution in grapevine (Vitis vinifera)	Grapevine	Short reads consider heterozygotes + homozygotes SV calls, whereas long reads consider only heterozygote SV calls.
